# Supplementary material for: Immuno-modulatory effect of probiotic E. coli Nissle 1917 in polarized human colonic cells against Campylobacter jejuni infection
Source: Gut Microbes. 2020 Dec 31;13(1):1857514. doi: 10.1080/19490976.2020.1857514 (PMC7781529; doi:10.1080/19490976.2020.1857514)
Supplement: Supplemental Material [file KGMI_A_1857514_SM8366.zip]

Archive with 3 entries (2 files):
- Supplementary information/
- Supplementary information/Supplementary figures.pptx
- Supplementary information/Supplementary tables final.docx
